# Supplementary material for: A Phylogenetic Study of the ANT Family Points to a preANT Gene as the Ancestor of Basal and euANT Transcription Factors in Land Plants
Source: Front Plant Sci. 2019 Jan 29;10:17. doi: 10.3389/fpls.2019.00017 (PMC6361745; doi:10.3389/fpls.2019.00017)
Supplement: Supplementary file 1 [file Table_1.xlsx]

## Sheet: Sheet1
Supplementary Table 1. ANT lineage sequences utilized in this study.
ANT lineage sequences in this study
Organism	Number of Sequences	ID	Name in phylogenetic tree	Type	Length (amino acids)	Database
Amborella trichopoda	8	scaffold00065.42_Atr	Amborella_scaffold00065.42	euANT	643	Phytozome
		scaffold00024.229_Atr	Amborella_scaffold00024.229	euANT	509	Phytozome
		scaffold00019.292_Atr	Amborella_scaffold00019.292	euANT	482	Phytozome
		scaffold00066.6_Atr	Amborella_scaffold00066.6	euANT	746	Phytozome
		scaffold00019.64_Atr	Amboerlla_scaffold00019.64	basalANT	354	Phytozome
		scaffold00101.2_Atr	Amborella_scaffold00101.2	basalANT	345	Phytozome
		scaffold00202.3_Atr	Amborella_scaffold00202.3	basalANT	412	Phytozome
		scaffold00035.43_Atr	Amborella_scaffold00035.43	AP2	574	Phytozome
Arabidopsis thaliana	13	AT4G37750_AthANT	Arabidopsis_AT4G37750	euANT	544	Phytozome
		AT1G72570_AthAIL1	Arabidopsis_AT1G72570	euANT	400	Phytozome
		AT5G57390_AthPLT5	Arabidopsis_AT5G57390	euANT	541	Phytozome
		AT5G10510_AthPLT3	Arabidopsis_AT5G10510	euANT	565	Phytozome
		AT5G65510_AthPLT7	Arabidopsis_AT5G65510	euANT	483	Phytozome
		AT3G20840_AthPLT1	Arabidopsis_AT3G20840	euANT	570	Phytozome
		AT1G51190_AthPLT2	Arabidopsis_AT1G51190	euANT	568	Phytozome
		AT5G17430_AthBBM	Arabidopsis_AT5G17430	euANT	571	Phytozome
		AT1G79700_AthWRI4	Arabidopsis_AT1G79700	basalANT	312	Phytozome
		AT1G16060_AthADAP	Arabidopsis_AT1G16060	basalANT	341	Phytozome
		AT3G54320_AthWRI1	Arabidopsis_AT3G54320	basalANT	424	Phytozome
		AT2G41710_Ath	Arabidopsis_AT2G41710	basalANT	405	Phytozome
		AT4G36920.1_AthAP2	Arabidopsis_AT4G36920	AP2	429	Phytozome
Azolla caroliniana	3	scaffold_2008904_Aca	-	euANT	429	OneKP	For motif
		scaffold_2008839_Aca	-	euANT	281	OneKP	analysis
		scaffold_2008837_Aca	-	euANT	324	OneKP	only
Azolla filiculoides	5	Azfi_s0008.g011313_Afi	Azolla_Azfi_s0008.g011313	euANT	863	FernBase
		Azfi_s0033.g025087_Afi	Azolla_Azfi_s0033.g025087	euANT	887	FernBase
		Azfi_s0619.g079558_Afi	Azolla_Azfi_s0619.g079558	euANT	1015	FernBase
		Azfi_s0006.g010452_Afi	Azolla_Azfi_s0006.g010452	euANT	802	FernBase
		Azfi_s0207.g057931_Afi	Azolla_Azfi_s0207.g057931	basalANT	617	FernBase
Chlamydomonas reinhardtii	1	Cre16.g667900_Cre	Chlamydomonas_Cre16.g667900	preANT	1248	Phytozome
Chlorokybus atmophyticus	1	S04TR2468_Cat	Chlorokybus_S04TR2468	preANT	437	OneKP
Isoetes sp.	4	PYHZ_scaffold_2076641_Isp	Isoetes_scaffold_2076641	euANT	749	OneKP
		PYHZ_scaffold_2012953_Isp	Isoetes_scaffold_2012953	euANT	545	OneKP
		PYHZ_scaffold_2012844_Isp	Isoetes_scaffold_2012844	basalANT	426	OneKP
		PYHZ_scaffold_2073098_Isp	Isoetes_scaffold_2073098	basalANT	402	OneKP
Klebsormidium nitens	1	kfl00657.0020_Kni	Klebsormidium_kfl00657.0020	preANT	804	Klebsormidium nitens genome project
Lycopodium deuterodensum	3	PQTO_scaffold_2081807_Lde	Lycopodium_scaffold_2081807	euANT	455	OneKP
		PQTO_scaffold_2011839_Lde	Lycopodium_scaffold_2011839	euANT	780	OneKP
		PQTO_scaffold_2011838_Lde	Lycopodium_scaffold_2011838	euANT	512	OneKP
Marchantia polymorpha	2	Mapoly0008s0071_Mpo	Marchantia_Mapoly0008s0071	euANT	817	Phytozome
		Mapoly0009s0013_Mpo	Marchantia_Mapoly0009s0013	basalANT	390	Phytozome
Mesotaenium caldariorum	1	HKZW_scaffold_2009335_Mca	Mesotaenium_scaffold_2009335	preANT	456	OneKP
Megaceros tosanus	1	UCRN_scaffold_2011439_Mto	Megaceros_scaffold_2011439	euANT	866	OneKP
Oryza sativa	12	Os07g03250_Osa	Oryza_Os07g03250	euANT	314	Phytozome
		Os03g56050_Osa	Oryza_Os03g56050	euANT	637	Phytozome
		Os03g07940_Osa	Oryza_Os03g07940	euANT	372	Phytozome
		Os04g55970_Osa	Oryza_Os04g55970	euANT	485	Phytozome
		Os02g40070_Osa	Oryza_Os02g40070	euANT	681	Phytozome
		Os04g42570_Osa	Oryza_Os04g42570	euANT	400	Phytozome
		Os11g19060_Osa	Oryza_Os11g19060	euANT	533	Phytozome
		Os01g67410_Osa	Oryza_Os01g67410	euANT	677	Phytozome
		Os12g03290_Osa	Oryza_Os12g03290	basalANT	443	Phytozome
		Os11g03540_Osa	Oryza_Os11g03540	basalANT	449	Phytozome
		Os05g45954_Osa	Oryza_Os05g45954	basalANT	415	Phytozome
		Os06g05340_Osa	Oryza_Os06g05340	basalANT	398	Phytozome
Paraphymatoceros hali	2	FAJB_scaffold_2012584_Pha	Paraphymatoceros_scaffold_2012584	euANT	528	OneKP
		FAJB_scaffold_2055992_Pha	Paraphymatoceros_scaffold_2055992	basalANT	431	OneKP
Picea abies	11	MA_121578g0010_Pab	Picea_MA_121578g0010	euANT	635	ConGenIE
		MA_98095g0010_Pab	Picea_MA_98095g0010	euANT	800	ConGenIE
		MA_86195g0010_Pab	Picea_MA_86195g0010	euANT	853	ConGenIE
		MA_196219g0010_Pab	Picea_MA_196219g0010	euANT	373	ConGenIE
		MA_20162g0010_Pab	Picea_MA_20162g0010	euANT	331	ConGenIE
		MA_30905g0010_Pab	Picea_MA_30905g0010	basalANT	404	ConGenIE
		MA_67041g0010_Pab	Picea_MA_67041g0010	basalANT	374	ConGenIE
		MA_95471g0010_Pab	Picea_MA_95471g0010	basalANT	130	ConGenIE
		MA_10434312g0010_Pab	Picea_MA_10434312g0010	AP2	276	ConGenIE
		MA_130948g0020_Pab	Picea_MA_130948g0020	AP2	706	ConGenIE
		MA_2193g0020_Pab	Picea_MA_2193g0020	AP2	613	ConGenIE
Pinus taeda	5	PITA_000034650_Pta	Pinus_PITA_000034650	euANT	739	ConGenIE
		PITA_000064815_Pta	Pinus_PITA_000064815	basalANT	111	ConGenIE
		PITA_000026308_Pta	Pinus_PITA_000026308	basalANT	196	ConGenIE
		PITA_000008305_Pta	Pinus_PITA_000008305	AP2	635	ConGenIE
		PITA_000055660_Pta	Pinus_PITA_000055660	AP2	710	ConGenIE
Physcomitrella patens	5	Pp3c15_24790_Ppa	Physcomitrella_Pp3c15_24790	euANT	883	Phytozome
		Pp3c15_24980_Ppa	Physcomitrella_Pp3c15_24980	euANT	882	Phytozome
		Pp3c9_25570_Ppa	Physcomitrella_Pp3c9_25570	euANT	841	Phytozome
		Pp3c9_25400_Ppa	Physcomitrella_Pp3c9_25400	euANT	743	Phytozome
		Pp3c6_21840_Ppa	Physcomitrella_Pp3c6_21840	basalANT	449	Phytozome
Plagiochila asplenioides	1	NWQC_scaffold_2161136_Pas	Plagiochila_scaffold_2161136	euANT	944	OneKP
Polypodium hesperium	2	IXLH_scaffold_2015896_Phe	Polypodium_scaffold_2015896	euANT	815	OneKP
		IXLH_scaffold_2027582_Phe	Polypodium_scaffold_2027582	euANT	288	OneKP
Porella pinnata	2	UUHD_scaffold_2017389_Ppi	Porella_scaffold_2017389	euANT	645	OneKP
		UUHD_scaffold_2150530_Ppi	Porella_scaffold_2150530	basalANT	442	OneKP
Salvinia cucullata	5	s0020.g008088_Scu	Salvinia_s0020.g008088	euANT	776	FernBase
		s0039.g012165_Scu	Salvinia_s0039.g012165	euANT	341	FernBase
		s0004.g002296_Scu	Salvinia_s0004.g002296	euANT	1005	FernBase
		s0055.g014417_Scu	Salvinia_s0055.g014417	euANT	378	FernBase
		s0024.g009098_Scu	Salvinia_s0024.g009098	euANT	195	FernBase
Selaginella moellendorffii	5	17087_Smo	Selaginella_17087	euANT	174	Phytozome
		96572_Smo	Selaginella_96572	euANT	180	Phytozome
		78076_Smo	Selaginella_78076	basalANT	152	Phytozome
		129793_Smo	Selaginella_129793	basalANT	177	Phytozome
		85823_Smo	Selaginella_85823	basalANT	208	Phytozome
Solanum lycopersicum	17	Solyc02g092050_Sly	Solanum_Solyc02g092050	euANT	643	Phytozome
		Solyc04g077490_Sly	Solanum_Solyc04g077490	euANT	643	Phytozome
		Solyc03g123430_Sly	Solanum_Solyc03g123430	euANT	503	Phytozome
		Solyc07g018290_Sly	Solanum_Solyc07g018290	euANT	452	Phytozome
		Solyc11g010710_Sly	Solanum_Solyc11g010710	euANT	531	Phytozome
		Solyc05g051380_Sly	Solanum_Solyc05g051380	euANT	492	Phytozome
		Solyc11g061750_Sly	Solanum_Solyc11g061750	euANT	543	Phytozome
		Solyc11g008560_Sly	Solanum_Solyc11g008560	euANT	653	Phytozome
		Solyc03g117720_Sly	Solanum_Solyc03g117720	basalANT	367	Phytozome
		Solyc06g068570_Sly	Solanum_Solyc06g068570	basalANT	310	Phytozome
		Solyc12g010490_Sly	Solanum_Solyc12g010490	basalANT	363	Phytozome
		Solyc01g096860_Sly	Solanum_Solyc01g096860	basalANT	430	Phytozome
		Solyc06g066390_Sly	Solanum_Solyc06g066390	basalANT	399	Phytozome
		Solyc08g076380_Sly	Solanum_Solyc08g076380	basalANT	392	Phytozome
		Solyc02g064960.2_Sly	Solanum_Solyc02g064960.2	AP2	504	Phytozome
		Solyc02g093150.2_Sly	Solanum_Solyc02g093150.2	AP2	446	Phytozome
		Solyc03g044300.2_Sly	Solanum_Solyc03g044300.2	AP2	400	Phytozome
Sorghum bicolor	17	Sobic.001G075700_Sbi	Sorghum_Sobic.001G075700	euANT	643	Phytozome
		Sobic.002G022600_Sbi	Sorghum_Sobic.002G022600	euANT	675	Phytozome
		Sobic.001G448000_Sbi	Sorghum_Sobic.001G448000	euANT	596	Phytozome
		Sobic.001G485200_Sbi	Sorghum_Sobic.001G485200	euANT	537	Phytozome
		Sobic.010G215100_Sbi	Sorghum_Sobic.010G215100	euANT	473	Phytozome
		Sobic.006G245500_Sbi	Sorghum_Sobic.006G245500	euANT	481	Phytozome
		Sobic.001G392700_Sbi	Sorghum_Sobic.001G392700	euANT	401	Phytozome
		Sobic.004G214300_Sbi	Sorghum_Sobic.004G214300	euANT	674	Phytozome
		Sobic.003G390600_Sbi	Sorghum_Sobic.003G390600	euANT	682	Phytozome
		Sobic.004G237100_Sbi	Sorghum_Sobic.004G237100	euANT	338	Phytozome
		Sobic.007G056700_Sbi	Sorghum_Sobic.007G056700	euANT	300	Phytozome
		Sobic.007G142700_Sbi	Sorghum_Sobic.007G142700	basalANT	430	Phytozome
		Sobic.002G206400_Sbi	Sorghum_Sobic.002G206400	basalANT	391	Phytozome
		Sobic.005G021000_Sbi	Sorghum_Sobic.005G021000	basalANT	419	Phytozome
		Sobic.003G332300_Sbi	Sorghum_Sobic.003G332300	basalANT	380	Phytozome
		Sobic.010G035100_Sbi	Sorghum_Sobic.010G035100	basalANT	473	Phytozome
		Sobic.009G212500_Sbi	Sorghum_Sobic.009G212500	basalANT	438	Phytozome
