# Supplementary material for: A Phylogenetic Study of the ANT Family Points to a preANT Gene as the Ancestor of Basal and euANT Transcription Factors in Land Plants
Source: Front Plant Sci. 2019 Jan 29;10:17. doi: 10.3389/fpls.2019.00017 (PMC6361745; doi:10.3389/fpls.2019.00017)
Supplement: Supplementary file 2 [file Table_2.xlsx]

## Sheet: Sheet1
Supplementary Table 2. Selection analysis results from the FEL and MEME tests. Codons under positive selection detected with FEL are shown as well as codons under episodic positive selection detected with MEME.
Selection analysis with FEL and MEME
FEL all branches as test, p<=0.05							MEME ALL BRANCHES AS TEST, p>=0.05
Codon	alpha	beta	LRT	Selection detected	p		Codon	alpha	beta+	p+	LRT	episodic selection detected	p
435	0.000	0.489	4.156	Pos	0.0415		388	0	14.258	0.473	13.906	Yes	0.0004
625	0.000	3.017	4.985	Pos	0.0256		395	0.047	8.373	0.628	5.102	Yes	0.0358
635	0.168	1.391	5.214	Pos	0.0224		398	0.843	108.502	0.208	6.681	Yes	0.0159
689	0.000	3.229	4.065	Pos	0.0438		566	0.038	2024.39	0.48	20.547	Yes	0
787	0.000	1.199	8.389	Pos	0.0038		576	0.364	1.313	0.474	4.678	Yes	0.0445
2048	0.000	2.298	4.110	Pos	0.0426		604	0	11.885	0.554	7.49	Yes	0.0105
2375	0.000	1.951	4.135	Pos	0.0420		615	0.048	10.925	0.527	9.123	Yes	0.0046
FEL anaysis with euANT clade as foreground, basalANT as background, p<=0.05							616	0	11.519	0.557	10.257	Yes	0.0026
Codon	alpha	beta	LRT	Selection detected	p		623	0	6.465	0.685	7.89	Yes	0.0086
610	0	5.336	4.497	Pos	0.034		625	0	3.254	0.939	4.986	Yes	0.038
616	0	3.93	6.011	Pos	0.0142		635	0.168	1.389	1	5.211	Yes	0.0338
623	0	4.615	8.614	Pos	0.0033		638	0	6.088	0.743	4.535	Yes	0.0479
625	0	3.443	5.659	Pos	0.0174		659	0.267	10.457	0.466	5.388	Yes	0.0309
635	0	2.902	7.011	Pos	0.0081		660	0.288	2.338	0.46	10.164	Yes	0.0027
638	0	4.582	4.523	Pos	0.0334		673	0.494	2.918	0.541	5.171	Yes	0.0345
672	0	4.468	4.863	Pos	0.0274		689	0	6.03	0.673	6.166	Yes	0.0207
689	0	3.34	4.233	Pos	0.0396		698	0	6.044	0.276	6.109	Yes	0.0213
701	0	2.811	4.086	Pos	0.0432		708	0	15.032	0.23	5.514	Yes	0.0289
733	0	1.817	4.353	Pos	0.0369		747	0.217	3.543	0.452	6.171	Yes	0.0207
773	0	5.316	7.303	Pos	0.0069		749	0.343	3.108	0.321	7.658	Yes	0.0097
787	0	1.447	9.525	Pos	0.002		751	0.156	7.715	0.353	12.153	Yes	0.001
790	0	2.612	3.855	Pos	0.0496		756	0.271	65.211	0.149	5.201	Yes	0.034
818	0	0.452	3.934	Pos	0.0473		782	0	11.556	0.437	4.683	Yes	0.0444
2040	0	1.565	3.935	Pos	0.0473		787	0	1.198	1	8.382	Yes	0.0067
2375	0	1.9	4.365	Pos	0.0367		959	0	6.885	0.246	5.453	Yes	0.0299
2376	0	3.89	4.329	Pos	0.0375		971	0.24	11.258	0.318	19.022	Yes	0
non-synonymous/synonymous rate ratio for *background* = 0.2720							974	0.44	10.481	0.381	5.802	Yes	0.025
non-synonymous/synonymous rate ratio for *test* = 0.3781							2048	0	7.426	0.467	10.398	Yes	0.0024
FEL analysis with basalANT clade as foreground, EUANT as background, p<=0.05							2055	0.193	7.571	0.392	8.576	Yes	0.0061
Codon	alpha	beta	LRT	Selection detected	p		2091	0.088	8.76	0.568	7.966	Yes	0.0083
967	0.879	12.323	6.803	Pos	0.0091		2102	0	7.498	0.324	4.472	Yes	0.0495
971	0.540	33.722	18.268	Pos	0.0000		2125	0	8.117	0.125	7.881	Yes	0.0086
983	1.133	13.061	5.138	Pos	0.0234		2143	0	13.546	0.096	6.442	Yes	0.018
2054	0.224	9.467	10.829	Pos	0.0010		2276	0.301	4.884	0.566	6.285	Yes	0.0195
2375	0.000	4.154	3.851	Pos	0.0497		2278	0.171	64.657	0.261	7.532	Yes	0.0103
2504	0.000	2.716	5.351	Pos	0.0207		2285	0.424	3.625	0.493	4.989	Yes	0.0379
non-synonymous/synonymous rate ratio for *background* = 0.3782							2309	0.497	3.331	0.477	5.956	Yes	0.0231
non-synonymous/synonymous rate ratio for *test* = 0.2704							2365	0.219	2.117	0.508	6.072	Yes	0.0217
							2410	0.201	13.543	0.412	15.934	Yes	0.0001
							2415	0.595	3.001	0.606	4.83	Yes	0.0412
							2418	0.444	8.351	0.607	7.758	Yes	0.0092
							2465	0.154	12.908	0.429	7.693	Yes	0.0095
							2504	0	12.18	0.276	5.602	Yes	0.0277
							non-synonymous/synonymous rate ratio for *test* = 0.3473
